# Supplementary material for: Effectiveness of a Standardized Nursing Process Using NANDA International, Nursing Interventions Classification and Nursing Outcome Classification Terminologies: A Systematic Review
Source: Healthcare (Basel). 2023 Sep 1;11(17):2449. doi: 10.3390/healthcare11172449 (PMC10487812; doi:10.3390/healthcare11172449)
Supplement: Supplementary file 1 [file healthcare-11-02449-s001.zip]

Archive with 3 entries (3 files):
- File S1.pdf
- File S2 (test notebook).pdf
- Tables S1-S3.pdf
